# Supplementary material for: Gender, kinship, and other social predictors of incrimination in the inquisition register of Bologna (1291–1310): Results from an exponential random graph model
Source: PLoS One. 2025 Feb 11;20(2):e0315467. doi: 10.1371/journal.pone.0315467 (PMC11813156; doi:10.1371/journal.pone.0315467)
Supplement: S1 Table — (XLSX) [file pone.0315467.s001.xlsx]

## Sheet: S1_Table
S1 Table. Jaccard similarity values of binary variables
Index	Churchperson	Middling	Cathar affilation	Apostle affilation	Deponent	Redeponent	Ever summoned	Ever pledged	Involved under Bonifacius de Feraria or Florius Vicenza
Gender	0.166337	0.186879	0.166979	0.327787	0.309021	0.0662651	0.271318	0.058	0.150659
Churchperson		0.010101	0.00896861	0.116992	0.233766	0.072	0.199074	0.03125	0.0594059
Middle class			0.176768	0.035443	0.122605	0.0597015	0.13617	0.0769231	0.162304
Cathar affilation				<0.01	0.0258065	0.0372671	0.0318021	0.0443038	0.372222
Apostle affilation					0.127854	0.071875	0.127711	0.0271084	0.122016
Deponent						0.201058	0.73399	0.153846	0.03367
Redeponent							0.203593	0.0882353	0.0331126
Ever summoned								0.206061	0.0330882
Involved under Bonifacius de Feraria or Florius Vicenza									0.033557
Bold denotes values greater than 0.65.
