# Supplementary material for: Gender, kinship, and other social predictors of incrimination in the inquisition register of Bologna (1291–1310): Results from an exponential random graph model
Source: PLoS One. 2025 Feb 11;20(2):e0315467. doi: 10.1371/journal.pone.0315467 (PMC11813156; doi:10.1371/journal.pone.0315467)
Supplement: S2 Table — (XLSX) [file pone.0315467.s002.xlsx]

## Sheet: S2_Table
S2 Table.Indegree distribution of the incrimination network.
Indegree	Count
0	107
1	384
2	77
3	35
4	21
5	9
6	6
7	3
8	4
9	5
10	2
11	2
12	3
13	2
14	1
15	0
16	0
17	0
18	0
19	0
20	0
21	0
22	0
23	0
24	1
25	0
26	1
