# Supplementary material for: Gender, kinship, and other social predictors of incrimination in the inquisition register of Bologna (1291–1310): Results from an exponential random graph model
Source: PLoS One. 2025 Feb 11;20(2):e0315467. doi: 10.1371/journal.pone.0315467 (PMC11813156; doi:10.1371/journal.pone.0315467)
Supplement: S3 Table — “Involved under” characteristics are not disjunct. (XLSX) [file pone.0315467.s003.xlsx]

## Sheet: S3_Table
S3 Table. Outdegree distribution of the incrimination network. (Involved under characteristics are not disjunct.)
Outdegree	All count	Involved under Florius Vicenza	Involved under Guido Vicentinus	Involved under Guido Parmensis	Involved under Bonifacius de Feraria
0	486	67	208	221	44
1	76	0	68	11	0
2	21	0	10	12	1
3	9	0	2	7	0
4	7	0	4	3	0
5	11	0	6	7	0
6	9	0	5	4	0
7	6	0	2	4	0
8	6	0	2	6	0
9	5	0	1	5	0
10	2	0	1	1	1
11	4	0	1	3	0
12	3	0	1	2	0
13	1	0	0	1	0
15	1	0	0	1	0
16	1	0	1	0	0
17	4	0	1	2	1
19	2	1	1	1	0
23	1	0	1	1	0
31	2	0	1	1	0
32	1	0	0	1	1
41	2	0	1	2	1
49	1	0	1	1	0
68	1	1	1	0	0
91	1	0	1	1	0
