# Supplementary material for: Gender, kinship, and other social predictors of incrimination in the inquisition register of Bologna (1291–1310): Results from an exponential random graph model
Source: PLoS One. 2025 Feb 11;20(2):e0315467. doi: 10.1371/journal.pone.0315467 (PMC11813156; doi:10.1371/journal.pone.0315467)
Supplement: S4 Table — (XLSX) [file pone.0315467.s004.xlsx]

## Sheet: S5_Table
S5 Table. Triad census of the observed graph and the median values of 10 000 random graphs of similar size.
Directed triad common ID	Observed number	Median value of 10,000 Erdős-Rényi random graph of similar size	Overrepresation ratio
003	47699297	47647041	1.0011
012	600655	701637	0.856077
102	35958	656	54.814
021D	10430	859	12.142
021U	989	858	1.15268
021C	2433	1718	1.41618
111D	361	3	120.333
111U	2070	3	690
030T	211	4	52.75
030C	0	1	0
201	118	0	-
120D	36	0	-
120U	171	0	-
120C	13	0	-
210	53	0	-
300	16	0	-
